# Supplementary material for: A Versatile Peroxidase from the Fungus Bjerkandera adusta Confers Abiotic Stress Tolerance in Transgenic Tobacco Plants
Source: Plants (Basel). 2021 Apr 23;10(5):859. doi: 10.3390/plants10050859 (PMC8146367; doi:10.3390/plants10050859)
Supplement: Supplementary file 1 [file plants-10-00859-s001.zip]

Archive with 1 entries (1 files):
- plants-1182923-supplementary.pdf
